# Supplementary material for: An Explainable Machine-Learning Model for Compensatory Reserve Measurement: Methods for Feature Selection and the Effects of Subject Variability
Source: Bioengineering (Basel). 2023 May 19;10(5):612. doi: 10.3390/bioengineering10050612 (PMC10215239; doi:10.3390/bioengineering10050612)
Supplement: Supplementary file 1 [file bioengineering-10-00612-s001.zip]

Archive with 1 entries (1 files):
- bioengineering-2350021-supplementary.pdf
